# Supplementary material for: Blockchain in Health Information Systems: A Systematic Review
Source: Int J Environ Res Public Health. 2024 Nov 14;21(11):1512. doi: 10.3390/ijerph21111512 (PMC11593537; doi:10.3390/ijerph21111512)
Supplement: Supplementary file 1 [file ijerph-21-01512-s001.zip]

Archive with 1 entries (1 files):
- ijerph-3211785-supplementary.pdf
